# Supplementary material for: Guild Vertical Stratification and Drivers of Bat Foraging in a Semi-Arid Tropical Region, Kenya
Source: Biology (Basel). 2023 Aug 10;12(8):1116. doi: 10.3390/biology12081116 (PMC10452385; doi:10.3390/biology12081116)
Supplement: Supplementary file 1 [file biology-12-01116-s001.zip]

Archive with 1 entries (1 files):
- biology-2449626-supplementary.pdf
